# Supplementary material for: Characterization and Anti-Aging Potency of Phenolic Compounds in Xianhu Tea Extracts
Source: Foods. 2025 Feb 21;14(5):737. doi: 10.3390/foods14050737 (PMC11899101; doi:10.3390/foods14050737)
Supplement: Supplementary file 1 [file foods-14-00737-s001.zip]

Archive with 5 entries (5 files):
- Figure S1.TIF
- Figure S2.TIF
- Figure S3.TIF
- Figure S4.TIF
- Table S1.xlsx
