# Supplementary material for: Characterization and Anti-Aging Potency of Phenolic Compounds in Xianhu Tea Extracts
Source: Foods. 2025 Feb 21;14(5):737. doi: 10.3390/foods14050737 (PMC11899101; doi:10.3390/foods14050737)
Supplement: Supplementary file 1 [file foods-14-00737-s001.zip › Table S1.xlsx]

## Sheet: Sheet2
					Peak area
				Metabolites	X1	X2	X3	X4	X5	X6	Retention Time（RT）	Q1 母离子 (m/z)	Q3 子离子 (m/z)
				Psoralen	9059.94	4919.82	8126.1	3724.39	8839.69	3239.46	8.68	187	131
				Rhamnetin	50429.7	71702.1	65636.2	69705.8	68514	68693.1	11.2	315.1	165.1
				Salicin	55893.8	58473.7	63911.4	61215.7	56092.7	61831.3	3.2	330.9	123
				Syringic acid	466057	431240	404300	311076	384037	432210	4.16	199	140.2
				trans-Cinnamic acid	1.87886e+06	2.13866e+06	2.04404e+06	2.06138e+06	2.09351e+06	2.09826e+06	7.71	149	103
				Vitexin	2.44877e+07	2.2136e+07	2.41909e+07	2.27018e+07	2.28042e+07	2.10318e+07	4.6	431.2	310.8
				4-Coumaryl alcohol	104515	112570	113257	107174	124447	104121	6	161	117
				4-Methylumbelliferone	675065	698474	718494	681851	753419	710003	5.83	177	77
				Amentoflavone	4350.49	5028.83	4691.4	5437.44	5861.46	259.369	10.9	537.2	375
				Apigenin	1.66496e+06	1.82417e+06	1.8147e+06	1.78175e+06	1.69411e+06	1.74378e+06	8.7	269	150.9
				Apigenin 4'-O-rhamnoside	362607	350182	360051	357458	356792	352166	7.1	415.2	268.1
				Cyanidin 3-O-rutinoside chloride	4.1233e+06	4.33549e+06	4.26445e+06	4.52901e+06	3.93088e+06	4.15188e+06	3.43	595.1	287.2
				Daidzein	2863.29	1357.99	2597.95	3718.15	1339.72	2199.68	6.69	254.9	199
				Genistein	172291	249034	225955	236897	225889	228502	8.7	271.1	197.1
				Isoorientin	120725	171791	154398	114138	121072	129471	4.2	447.2	356.8
				Luteolin	1.70956e+06	1.93162e+06	1.83969e+06	1.96843e+06	1.86158e+06	1.86662e+06	7.2	285	133
				Malvin	11883.1	13242.5	9565.91	12785.6	10253.9	13633.7	3.27	655.1	331
				Myricetin 3-galactoside	1.11531e+08	1.02221e+08	1.07306e+08	1.05378e+08	1.13216e+08	1.01929e+08	4.27	481	318.9
				Naringenin	4.08357e+06	4.65658e+06	4.47459e+06	4.59831e+06	4.56244e+06	4.70614e+06	8.6	270.8	150.7
				Naringin	4.20452e+06	4.26594e+06	3.9483e+06	4.17197e+06	4.08923e+06	4.0024e+06	5.1	579.2	271.2
				Orientin	1.52662e+06	1.39273e+06	1.40694e+06	1.44799e+06	1.43995e+06	1.54065e+06	4.3	447.2	327.3
				Phlorizin	1.97248e+06	1.94791e+06	2.05862e+06	2.03821e+06	2.01753e+06	2.02553e+06	5.7	435.2	273
				Proanthocyanidin A2	71457.7	70576	66633.8	79550.9	90198.2	75948.2	4.8	575.1	285.1

## Sheet: Sheet3
Metabolites	Q1	Q3		Metabolites			Metabolites	Q1	Q3
(-)-Catechin 3-O-gallate	441.2	168.8		Isoorientin			4-Coumaryl alcohol	161	117
(-)-Epicatechin 3-O-gallate	441.2	169.3		Luteolin			4-Methylumbelliferone	177	77
(-)-Epigallocatechin	305	124.9		Orientin			Amentoflavone	537.2	375
(-)-Gallocatechin gallate	457.1	169.1		Apigenin			Apigenin	269	150.9
(+/-)Catechin	288.9	123.1		Vitexin			Apigenin 4'-O-rhamnoside	415.2	268.1
(±)-Gallocatechin	307	139.3		Amentoflavone			Cyanidin 3-O-rutinoside chloride	595.1	287.2
(2S)-Liquiritigenin	255.1	134.9		Myricetin 3-galactoside			Daidzein	254.9	199
(S)-Pinocembrin	255.1	171		Rhamnetin			Genistein	271.1	197.1
1,5-Dicaffeoylquinic acid	515.1	353		Apigenin 4'-O-rhamnoside			Isoorientin	447.2	356.8
2,4-Dihydroxybenzoic acid	152.9	109		Genistein			Luteolin	285	133
2,6-Dihydroxybenzoic acid	152.9	135		Daidzein			Malvin	655.1	331
3,3',4'5-Tetrahydroxystilbene	243.1	159.1		Naringenin			Myricetin 3-galactoside	481	318.9
3,4-Dihydro-2H-1-benzopyran-2-one	165	105.9		Naringin			Naringenin	270.8	150.7
3,4-Dihydroxybenzaldehyde	137.1	107.9		Cyanidin 3-O-rutinoside chloride			Naringin	579.2	271.2
3-Hydroxybenzaldehyde	120.9	93.2		Malvin			Orientin	447.2	327.3
3-Hydroxyflavone	239	165.2		Phlorizin			Phlorizin	435.2	273
4',7-Di-O-methylnaringenin	301	167.1		Proanthocyanidin A2			Proanthocyanidin A2	575.1	285.1
4-Coumaryl alcohol	161	117		4-Coumaryl alcohol			Psoralen	187	131
4-Hydroxybenzoic acid	136.9	93		4-Methylumbelliferone			Rhamnetin	315.1	165.1
4-Hydroxycinnamic acid	163	119.1		Psoralen			Salicin	330.9	123
4-Methylumbelliferone	177	77		trans-Cinnamic acid			Syringic acid	199	140.2
6-Hydroxydaidzein	269	240.2		Salicin			trans-Cinnamic acid	149	103
6-Methoxyflavone	253	210		Syringic acid			Vitexin	431.2	310.8
6-Methylcoumarin	161.1	105.1
Acetovanillone	167	43
Aesculetin	177	105.1
Aesculin	341.1	179.1
Afzelin	431.1	285
Amentoflavone	537.2	375
Apigenin	269	150.9
Apigenin 4'-O-rhamnoside	415.2	268.1
Apiin	563.1	269
Aromadendrin	286.9	125
Astragalin	447.2	284.3
Avicularin	433.1	300
Baicalein	269	195.2
Biochanin A	283.1	266.9
Butein	271	135.1
Caffeic acid	179	135
Caftaric acid	310.9	148.9
Calycosin	285	213.2
Chlorogenic acid	353.2	190.9
Chrysin	253	143
Coniferaldehyde	179	147.2
Cosmosiin	431.2	268
Cryptochlorogenic acid	353.1	172.9
Cucurbitacin I	497.2	479.3
Cyanidin 3-O-rutinoside chloride	595.1	287.2
Cyanin chloride	611.1	287.1
Daidzein	254.9	199
Daidzin	417.2	255.2
Daphnetin	176.9	120.8
Delphinidin 3-glucoside	465.2	303.1
Diosmin	607.2	298.9
Ellagic acid	300.8	283.9
Epicatechin	288.8	123
Epigallocatechin gallate	457.1	169
Eriodictyol	286.9	135
Ferulic acid	192.8	134.1
Formononetin	267.1	252
Fraxetin	209.1	193.9
Fraxin	369.1	207.3
Galangin	268.9	170.9
Gallic acid	168.9	125.2
Genistein	271.1	197.1
Gentisic acid	153	108.8
Glycitein	283.1	268
Hesperetin	303	153.1
Hesperidin	609.2	301.1
Isoliquiritigenin	255.2	119
Isoorientin	447.2	356.8
Isorhamnetin	314.8	299.9
Isorhamnetin-3-O-glucoside	477.2	313.8
Isosakuranetin	285.1	165.1
Jaceosidin	329	314
Kaempferol	284.9	229
Lcariin	675.3	513
Limonin	469.2	229.1
Luteolin	285	133
Malvin	655.1	331
m-Coumaric acid	163.1	119.1
Methyl gallate	183.1	124
Morin	301.1	150.9
Myricetin	317	151
Myricetin 3-galactoside	481	318.9
Myricitrin	463	316.3
Narcissin	623.1	315.2
Naringenin	270.8	150.7
Naringin	579.2	271.2
Nicotiflorin	593.2	285.1
Nobiletin	403.3	373.1
Ononin	431.1	269.1
Orientin	447.2	327.3
Pelargonidin chloride	270.9	115.2
Pelargonidin-3-glucoside	432.9	271
Perillyl Alcohol	151.1	135.9
Phloretin	273	167.2
Phlorizin	435.2	273
Proanthocyanidin A2	575.1	285.1
Procyanidin B1	577.2	289.1
Procyanidin B2	577.2	289
Procyanidin B3	577.2	407.1
Protocatechuic acid	152.9	108.9
Prunin	433.2	271.1
Psoralen	187	131
Pterostilbene	255.2	240.3
Quercetin	301.1	150.8
Quercetin 3-galactoside	463	301
Quercetin 3-O-glucuronide	477	301
Quercitrin	447.1	300
Resveratrol	227	185
Rhamnetin	315.1	165.1
Rutin	609.1	300.2
Sakuranetin	285	165
Salicin	330.9	123
Salicylic acid	136.9	93.1
Scopoletin	193	133
Sinapaldehyde	207	134
Sinapic acid	223	208
Syringaldehyde	183.1	123.3
Syringic acid	199	140.2
Taxifolin	303	125
trans-3,3',4',5,5',7-Hexahydroxyflavanone	319.2	193.2
trans-Cinnamic acid	149	103
trans-Piceid	389.1	227.1
Trilobatin	435.1	273.2
Umbelliferone	162.8	107
Vanillic acid	166.9	107.9
Vanillin	153	93.1
Vitexin	431.2	310.8
